# Supplementary material for: Legal immigrants: invasion of alien microbial communities during winter occurring desert dust storms
Source: Microbiome. 2017 Mar 10;5:32. doi: 10.1186/s40168-017-0249-7 (PMC5345179; doi:10.1186/s40168-017-0249-7)
Supplement: Additional file 2: — Supplementary Information - Table S2. (XLSX 30 kb) [file 40168_2017_249_MOESM2_ESM.xlsx]

## Sheet: Sheet
Supplementary Information - Table S2
Legal Immigrants: Invasion of alien microbial communities during winter occurring desert dust storms.
Tobias Weil, Carlotta De Filippo, Davide Albanese, Claudio Donati, Massimo Pindo, Lorenzo Pavarini, Federico Carotenuto, Massimiliano Pasqui, Luisa Poto, Jacopo Gabrieli, Carlo Barbante, Birgit Sattler, Duccio Cavalieri, Franco Miglietta
correspondence to: duccio.cavalieri@unifi.it or f.miglietta@ibimet.cnr.it

## Sheet: Table S2A
Snow containing Saharan sand											Soil							CLASS	ORDER	FAMILY	GENUS
LA1	LA2	LA3	LA4	LA6	M21	M22	M24	M25	M26	N° OTUs	LAS1	LAS2	LAS3	LAS4	LAS5	LAS6	N° OTUs
0	0	171	0	294	303	242	264	0	0	1274	0	0	0	2	0	3	5	Alphaproteobacteria	Rhizobiales	Methylobacteriaceae	Microvirga
0	64	144	111	0	0	84	99	328	118	948	0	1	0	0	0	1	2	Bacilli	Bacillales	Alicyclobacillaceae	Tumebacillus
0	0	118	0	143	193	0	174	0	0	628	0	0	0	7	8	0	15	Actinobacteria	Actinomycetales	Cellulomonadaceae	Cellulomonas
0	56	100	53	0	73	59	30	48	0	419	0	1	0	0	0	0	1	Bacilli	Bacillales	Paenibacillaceae 2	ND
0	56	69	57	0	88	68	41	0	0	379	0	2	2	1	0	3	8	Bacilli	Bacillales	Planococcaceae	Lysinibacillus
0	103	177	0	0	72	0	0	0	0	352	0	1	0	0	0	0	1	Bacilli	Bacillales	Bacillaceae 1	Bacillus
0	49	7	12	0	24	34	43	57	0	226	6	2	3	3	1	1	16	Actinobacteria	Actinomycetales	Streptomycetaceae	Streptomyces
10	19	0	8	27	22	39	16	26	32	199	0	0	0	2	0	0	2	Deltaproteobacteria	Myxococcales	Myxococcaceae	Myxococcus
0	0	111	0	0	0	73	0	0	0	184	13	6	10	40	19	6	94	Actinobacteria	Actinomycetales	Micromonosporaceae	ND
0	0	85	0	0	0	36	61	0	0	182	1	5	2	0	3	2	13	Bacilli	Bacillales	Bacillaceae 1	Bacillus
0	36	51	38	40	0	17	0	0	0	182	0	0	0	4	1	0	5	Actinobacteria	Solirubrobacterales	Solirubrobacteraceae	Solirubrobacter
30	0	16	38	31	36	25	0	0	0	176	0	0	0	7	4	1	12	Alphaproteobacteria	Sphingomonadales	Sphingomonadaceae	Sphingomonas
5	29	16	11	11	0	39	0	62	0	173	0	0	0	2	1	0	3	Alphaproteobacteria	Rhodospirillales	Rhodospirillaceae	Skermanella
0	11	0	0	18	23	21	23	27	28	151	0	0	0	0	0	1	1	ND	ND	ND	ND
21	14	7	0	18	0	0	31	59	0	150	0	0	0	0	0	1	1	ND	ND	ND	ND
7	10	8	4	14	21	18	20	18	0	120	0	0	0	1	1	0	2	Gemmatimonadetes	Gemmatimonadales	Gemmatimonadaceae	Gemmatimonas
0	0	22	0	26	0	28	11	25	0	112	1	0	2	0	1	2	6	Betaproteobacteria	Burkholderiales	Oxalobacteraceae	ND
0	0	30	25	30	0	24	0	0	0	109	14	14	2	19	2	0	51	Actinobacteria	Solirubrobacterales	Solirubrobacteraceae	Solirubrobacter
0	0	0	0	0	0	80	0	0	0	80	43	16	24	59	43	3	188	Actinobacteria	Actinomycetales	Pseudonocardiaceae	Pseudonocardia
0	0	0	50	0	0	0	30	0	0	80	1	0	0	12	0	2	15	Actinobacteria	Actinomycetales	Propionibacteriaceae	Friedmanniella
10	16	20	13	0	0	19	0	0	0	78	7	2	2	1	0	2	14	Alphaproteobacteria	Rhodospirillales	Acetobacteraceae	Roseomonas
5	7	17	7	0	11	0	16	12	0	75	0	2	0	14	0	0	16	Actinobacteria	Actinomycetales	Streptosporangiaceae	Microbispora
0	0	8	8	21	28	8	0	0	0	73	8	4	25	52	79	9	177	Acidobacteria_Gp16	Gp16	Gp16	Gp16
0	0	0	0	0	0	16	33	11	12	72	1	2	0	2	0	0	5	Actinobacteria	Actinomycetales	Pseudonocardiaceae	Lentzea
0	0	0	12	0	13	9	21	4	0	59	0	0	0	3	0	0	3	Alphaproteobacteria	Sphingomonadales	Sphingomonadaceae	Sphingomonas
5	22	9	5	0	8	0	10	0	0	59	0	0	0	1	2	0	3	Actinobacteria	Solirubrobacterales	ND	ND
0	12	8	6	0	11	14	8	0	0	59	0	0	0	1	0	0	1	Actinobacteria	Actinomycetales	Pseudonocardiaceae	Actinomycetospora
6	8	0	14	0	0	8	7	11	0	54	0	1	0	0	0	0	1	Bacilli	Bacillales	Bacillaceae 1	Bacillus
0	8	9	11	0	7	0	0	5	12	52	3	1	2	2	3	4	15	Actinobacteria	Actinomycetales	ND	ND
0	0	0	0	9	19	19	0	0	0	47	2	0	4	24	2	2	34	Actinobacteria	ND	ND	ND
8	0	0	0	7	0	10	10	10	0	45	0	0	0	0	1	0	1	Alphaproteobacteria	Rhizobiales	ND	ND
0	0	0	6	0	7	6	10	13	0	42	0	1	0	11	0	0	12	Actinobacteria	Actinomycetales	Pseudonocardiaceae	Pseudonocardia
0	12	0	7	6	0	5	11	0	0	41	0	0	0	1	2	0	3	Actinobacteria	Solirubrobacterales	Solirubrobacteraceae	Solirubrobacter
0	0	0	4	0	0	6	17	12	0	39	0	3	0	0	0	0	3	Actinobacteria	Actinomycetales	Pseudonocardiaceae	Saccharopolyspora
6	0	0	4	0	12	0	13	0	0	35	1	1	1	21	8	1	33	Alphaproteobacteria	Rhizobiales	Hyphomicrobiaceae	Devosia
0	0	0	5	0	0	10	9	8	0	32	1	2	2	0	0	5	10	Actinobacteria	Actinomycetales	Thermomonosporaceae	Actinomadura
0	0	8	6	8	8	0	0	0	0	30	0	0	0	4	4	0	8	Betaproteobacteria	Burkholderiales	ND	ND
0	0	0	0	0	8	9	6	5	0	28	0	0	0	4	0	0	4	Acidobacteria_Gp16	Gp16	Gp16	Gp16
0	0	0	0	0	0	7	10	10	0	27	1	1	0	5	2	2	11	Actinobacteria	Acidimicrobiales	ND	ND
0	0	0	4	6	5	0	0	7	0	22	21	41	52	2	18	56	190	ND	ND	ND	ND
0	0	0	8	0	5	5	0	4	0	22	0	1	0	1	0	0	2	Actinobacteria	ND	ND	ND
0	9	0	0	0	0	0	0	10	0	19	222	96	17	9	5	15	364	Actinobacteria	Solirubrobacterales	ND	ND
0	0	0	4	11	0	4	0	0	0	19	1	0	0	24	2	0	27	Actinobacteria	Actinomycetales	Propionibacteriaceae	ND
0	0	0	0	10	0	0	5	4	0	19	1	0	0	0	2	0	3	Actinobacteria	Actinomycetales	Streptosporangiaceae	Planomonospora
5	0	0	0	8	0	0	0	6	0	19	0	0	0	2	0	0	2	Cyanobacteria	Family XIII	Family XIII	GpXIII
0	0	19	0	0	0	0	0	0	0	19	0	0	0	0	0	1	1	Cyanobacteria	Family I	Family I	GpI
0	0	0	0	0	7	9	0	0	0	16	0	0	3	4	16	1	24	ND	ND	ND	ND
0	0	0	7	0	8	0	0	0	0	15	0	0	1	8	3	0	12	Actinobacteria	Acidimicrobiales	ND	ND
0	8	0	0	0	0	0	0	7	0	15	0	0	0	7	0	0	7	Actinobacteria	Actinomycetales	Micromonosporaceae	ND
0	0	14	0	0	0	0	0	0	0	14	1	0	0	4	2	0	7	Actinobacteria	Actinomycetales	Microbacteriaceae	ND
0	13	0	0	0	0	0	0	0	0	13	1	2	2	82	4	0	91	Actinobacteria	Actinomycetales	Nocardioidaceae	Nocardioides
0	0	0	12	0	0	0	0	0	0	12	0	1	1	0	0	0	2	Clostridia	Clostridiales	Peptostreptococcaceae	Clostridium XI
0	0	0	8	0	0	4	0	0	0	12	0	0	0	1	0	0	1	Alphaproteobacteria	Sphingomonadales	Sphingomonadaceae	Sphingomonas
0	0	0	6	0	0	5	0	0	0	11	0	0	0	4	1	0	5	Actinobacteria	ND	ND	ND
6	0	0	0	0	0	0	5	0	0	11	0	0	0	0	3	0	3	ND	ND	ND	ND
0	10	0	0	0	0	0	0	0	0	10	7	1	3	0	1	0	12	Deltaproteobacteria	Myxococcales	Cystobacteraceae	ND
0	0	0	5	0	0	5	0	0	0	10	0	0	0	4	0	0	4	Actinobacteria	Actinomycetales	Micromonosporaceae	ND
0	0	0	4	0	0	6	0	0	0	10	0	0	1	1	0	0	2	Alphaproteobacteria	Alphaproteobacteria_incertae_sedis	Geminicoccus	Geminicoccus
6	0	0	0	0	0	4	0	0	0	10	0	1	0	0	0	1	2	Deltaproteobacteria	Myxococcales	ND	ND
0	0	0	0	0	9	0	0	0	0	9	7	8	1	0	0	5	21	Sphingobacteria	Sphingobacteriales	Chitinophagaceae	ND
0	0	0	0	0	0	0	7	0	0	7	3	0	0	15	2	0	20	Betaproteobacteria	Burkholderiales	Comamonadaceae	Acidovorax
0	0	0	0	7	0	0	0	0	0	7	0	5	2	1	1	3	12	Alphaproteobacteria	Rhodospirillales	ND	ND
0	0	0	0	0	0	0	7	0	0	7	1	0	0	0	1	0	2	Alphaproteobacteria	Caulobacterales	Caulobacteraceae	Phenylobacterium
0	0	7	0	0	0	0	0	0	0	7	0	0	0	0	2	0	2	Sphingobacteria	Sphingobacteriales	Cytophagaceae	Adhaeribacter
0	0	0	0	0	0	7	0	0	0	7	0	1	0	0	0	0	1	Alphaproteobacteria	Rhizobiales	Methylobacteriaceae	Methylobacterium
0	0	0	0	7	0	0	0	0	0	7	0	0	0	1	0	0	1	Sphingobacteria	Sphingobacteriales	Chitinophagaceae	ND
0	0	0	0	0	6	0	0	0	0	6	1	0	1	6	0	1	9	Sphingobacteria	Sphingobacteriales	Chitinophagaceae	ND
0	0	6	0	0	0	0	0	0	0	6	0	0	0	1	1	0	2	Actinobacteria	ND	ND	ND
0	0	0	0	0	0	0	0	6	0	6	0	1	0	0	0	0	1	Gemmatimonadetes	Gemmatimonadales	Gemmatimonadaceae	Gemmatimonas
0	0	0	0	0	0	0	0	6	0	6	0	0	0	1	0	0	1	Alphaproteobacteria	Alphaproteobacteria_incertae_sedis	Geminicoccus	Geminicoccus
0	0	0	0	0	5	0	0	0	0	5	8	5	1	2	0	6	22	Deltaproteobacteria	Myxococcales	Polyangiaceae	ND
0	0	0	0	0	0	0	0	5	0	5	12	2	2	0	1	2	19	Actinobacteria	Actinomycetales	Micromonosporaceae	ND
0	0	0	0	0	5	0	0	0	0	5	2	1	0	1	2	0	6	Bacilli	Bacillales	Bacillaceae 1	Bacillus
0	0	0	0	0	5	0	0	0	0	5	0	0	0	3	0	2	5	Actinobacteria	ND	ND	ND
0	0	0	0	0	0	0	5	0	0	5	0	0	0	3	1	0	4	Alphaproteobacteria	Rhodobacterales	Rhodobacteraceae	Amaricoccus
0	0	0	0	0	0	0	5	0	0	5	0	0	0	0	0	1	1	Alphaproteobacteria	Rhodospirillales	Acetobacteraceae	ND
0	0	0	0	0	0	4	0	0	0	4	0	4	4	6	1	1	16	ND	ND	ND	ND
0	0	0	0	0	0	4	0	0	0	4	0	0	0	7	2	0	9	Alphaproteobacteria	Alphaproteobacteria_incertae_sedis	Geminicoccus	Geminicoccus
0	0	0	4	0	0	0	0	0	0	4	0	1	0	7	0	0	8	Alphaproteobacteria	Rhizobiales	Methylobacteriaceae	Methylobacterium
0	0	0	0	0	0	0	0	4	0	4	0	0	0	1	0	0	1	Sphingobacteria	Sphingobacteriales	Cytophagaceae	Dyadobacter
0	0	0	0	0	0	4	0	0	0	4	0	0	0	0	1	0	1	Alphaproteobacteria	Rhodospirillales	Acetobacteraceae	Roseomonas
0	0	0	0	0	0	4	0	0	0	4	0	0	0	1	0	0	1	Actinobacteria	Actinomycetales	Microbacteriaceae	Microbacterium

## Sheet: Table S2B
Snow containing Saharan sand											Soil							CLASS	ORDER	FAMILY	GENUS
LA1	LA2	LA3	LA4	LA6	M21	M22	M24	M25	M26	N° OTUs	LAS1	LAS2	LAS3	LAS4	LAS5	LAS6	N° OTUs
0	0	2607	0	0	0	0	0	0	0	2607	0	0	0	1	0	0	1	Lecanoromycetes	Lecanorales	Parmeliaceae	ND
638	346	494	0	0	47	30	125	0	0	1680	0	2	0	5	0	0	7	Dothideomycetes	Pleosporales	Pleosporaceae	Pleosporaceae_unidentified
0	457	0	0	0	62	59	333	0	0	911	0	1	0	0	0	0	1	Dothideomycetes	Pleosporales	Pleosporaceae	Embellisia
79	106	129	114	63	0	0	0	258	73	749	0	1	0	0	0	0	1	Dothideomycetes	Pleosporales	Pleosporales_unidentified	Pleosporales_unidentified_1
89	23	45	141	0	0	0	297	0	177	595	0	1	0	0	0	0	1	Dothideomycetes	Pleosporales	Montagnulaceae	Montagnulaceae_unidentified
0	0	10	43	0	7	14	194	12	62	280	1	0	0	33	0	0	34	Ascomycota_unidentified	Ascomycota_unidentified_1	Ascomycota_unidentified_1	Ascomycota_unidentified_1_1
0	0	0	0	0	0	0	106	178	0	284	0	0	0	2	0	0	2	Eurotiomycetes	Eurotiales	Trichocomaceae	Aspergillus
50	18	65	0	0	0	44	0	99	0	276	7	12	12	175	162	21	389	Dothideomycetes	ND	ND	ND
0	0	0	0	192	0	0	0	0	0	192	0	0	0	3	0	0	3	Dothideomycetes	Dothideomycetes_unidentified	Dothideomycetes_unidentified_1	Dothideomycetes_unidentified_1
21	19	28	12	0	36	10	0	10	37	136	0	0	0	0	2	0	2	Dothideomycetes	Pleosporales	Incertae_sedis_13	Periconia
0	39	23	0	0	15	12	70	0	9	159	0	0	0	1	0	0	1	Dothideomycetes	Pleosporales	Sporormiaceae	ND
0	0	0	19	106	0	0	0	0	0	125	0	0	0	7	0	0	7	Dothideomycetes	Pleosporales	Phaeosphaeriaceae	ND
39	17	0	17	41	0	0	0	0	0	114	0	0	1	6	0	0	7	Leotiomycetes	Helotiales	Sclerotiniaceae	Botrytis
16	9	23	22	14	0	0	0	12	17	96	0	6	0	15	0	0	21	Dothideomycetes	Pleosporales	Incertae_sedis_13	Phoma
0	0	0	0	0	0	0	38	25	20	63	0	0	0	4	0	0	4	Eurotiomycetes	Eurotiales	Trichocomaceae	Penicillium
0	24	19	9	23	0	0	0	0	0	75	0	0	1	1	0	0	2	Agaricomycetes	Agaricales	Agaricales_unidentified	Agaricales_unidentified_1
18	0	0	23	30	0	0	0	0	0	71	0	0	0	1	0	0	1	Dothideomycetes	Pleosporales	Incertae_sedis_13	Mycocentrospora
0	0	0	0	67	0	0	0	0	0	67	319	6	31	18	288	12	674	Leotiomycetes	ND	ND	ND
0	0	0	0	67	0	0	0	0	0	67	2	1	2	42	2	0	49	Leotiomycetes	Helotiales	Hyaloscyphaceae	Lachnum
0	0	0	11	0	36	6	6	0	8	59	0	0	0	1	0	0	1	Dothideomycetes	Pleosporales	ND	ND
0	0	0	19	0	0	0	0	38	0	57	0	0	0	22	0	0	22	Dothideomycetes	Pleosporales	Incertae_sedis_13	Phoma
0	0	50	0	0	0	0	0	0	0	50	0	0	0	1	0	0	1	Dothideomycetes	Pleosporales	Incertae_sedis_13	Phoma
0	18	0	0	31	0	0	0	0	0	49	12	2	2	376	301	4	697	Leotiomycetes	Helotiales	Incertae_sedis_2	ND
0	0	0	0	47	0	0	0	0	0	47	2	0	0	0	0	0	2	Dothideomycetes	Dothideomycetes_unidentified	Dothideomycetes_unidentified_1	Dothideomycetes_unidentified_1
0	36	0	9	0	0	0	0	0	0	45	0	0	0	5	0	0	5	Agaricomycetes	Agaricales	Psathyrellaceae	Coprinellus
0	29	0	0	0	15	0	0	0	0	44	0	0	0	0	1	0	1	Agaricomycetes	Agaricales	Psathyrellaceae	Coprinopsis
0	0	0	0	31	6	0	0	0	0	37	0	0	0	1	0	0	1	Dothideomycetes	ND	ND	ND
0	0	0	0	0	0	30	0	0	0	30	0	2	0	4	1	0	7	Ascomycota_unidentified	Ascomycota_unidentified_1	Ascomycota_unidentified_1	Ascomycota_unidentified_1_1
0	0	0	0	0	0	0	27	0	0	27	0	1	0	0	0	0	1	Dothideomycetes	Dothideales	Dothideaceae	Endoconidioma
0	0	0	0	0	0	0	24	0	0	24	2	0	0	1	0	0	3	Dothideomycetes	Capnodiales	Davidiellaceae	Davidiella
0	0	0	0	21	0	0	0	0	0	21	0	12	8	14	36	15	85	Leotiomycetes	ND	ND	ND
0	0	15	0	0	0	0	0	0	0	15	1	0	4	45	0	4	54	Ascomycota_unidentified	Ascomycota_unidentified_1	Ascomycota_unidentified_1	Ascomycota_unidentified_1_1
0	0	0	0	0	0	0	0	11	0	11	1	0	0	21	0	1	23	Ascomycota_unidentified	Ascomycota_unidentified_1	Ascomycota_unidentified_1	Ascomycota_unidentified_1_1
0	0	0	0	0	0	0	0	0	9	0	0	27	0	0	0	1	28	Eurotiomycetes	Eurotiales	Trichocomaceae	Penicillium
0	0	0	0	0	0	0	8	0	0	8	0	2	0	6	8	0	16	Basidiomycota_unidentified	Basidiomycota_unidentified_1	Basidiomycota_unidentified_1	Basidiomycota_unidentified_1_1
0	0	0	0	0	0	0	0	0	7	0	2	0	0	2	0	0	4	Ustilaginomycetes	Urocystidales	Urocystidaceae	Urocystis
