# Supplementary material for: Legal immigrants: invasion of alien microbial communities during winter occurring desert dust storms
Source: Microbiome. 2017 Mar 10;5:32. doi: 10.1186/s40168-017-0249-7 (PMC5345179; doi:10.1186/s40168-017-0249-7)
Supplement: Additional file 3: — Supplementary Information - Table S5. (XLSX 16 kb) [file 40168_2017_249_MOESM3_ESM.xlsx]

## Sheet: Sheet1
Supplementary Information - Table S5
Legal Immigrants: Invasion of alien microbial communities during winter occurring desert dust storms.
Tobias Weil, Carlotta De Filippo, Davide Albanese, Claudio Donati, Massimo Pindo, Lorenzo Pavarini, Federico Carotenuto, Massimiliano Pasqui, Luisa Poto, Jacopo Gabrieli, Carlo Barbante, Birgit Sattler, Duccio Cavalieri, Franco Miglietta
correspondence to: duccio.cavalieri@unifi.it or f.miglietta@ibimet.cnr.it

## Sheet: Table S5
Sample accession	Secondary accession	Study accession	Experiment accession	Run accession	Sample unique name	Region	Location	Layer	Sample name
ERS957424	SAMEA3650275	PRJEB11741	ERX1203457	ERR1124258	dust1	16S	Latemar	C	LA1C
ERS957425	SAMEA3650276	PRJEB11741	ERX1203458	ERR1124259	dust2	16S	Latemar	A	LA4A
ERS957426	SAMEA3650277	PRJEB11741	ERX1203459	ERR1124260	dust3	16S	Latemar	B	LA4B
ERS957427	SAMEA3650278	PRJEB11741	ERX1203460	ERR1124261	dust4	16S	Latemar	C	LA4C
ERS957428	SAMEA3650279	PRJEB11741	ERX1203461	ERR1124262	dust5	16S	Latemar	A	LA6A
ERS957429	SAMEA3650280	PRJEB11741	ERX1203462	ERR1124263	dust6	16S	Latemar	A	LA1A
ERS957430	SAMEA3650281	PRJEB11741	ERX1203463	ERR1124264	dust7	16S	Latemar	B	LA6B
ERS957431	SAMEA3650282	PRJEB11741	ERX1203464	ERR1124265	dust8	16S	Latemar	C	LA6C
ERS957432	SAMEA3650283	PRJEB11741	ERX1203465	ERR1124266	dust9	16S	Latemar	A	LA2A
ERS957433	SAMEA3650284	PRJEB11741	ERX1203466	ERR1124267	dust10	16S	Latemar	B	LA2B
ERS957434	SAMEA3650285	PRJEB11741	ERX1203467	ERR1124268	dust11	16S	Latemar	C	LA2C
ERS957435	SAMEA3650286	PRJEB11741	ERX1203468	ERR1124269	dust12	16S	Latemar	A	LA3A
ERS957436	SAMEA3650287	PRJEB11741	ERX1203469	ERR1124270	dust13	16S	Latemar	B	LA3B
ERS957437	SAMEA3650288	PRJEB11741	ERX1203470	ERR1124271	dust14	16S	Latemar	C	LA3C
ERS957438	SAMEA3650289	PRJEB11741	ERX1203471	ERR1124272	dust15	16S	Marmolada	A	M21A
ERS957439	SAMEA3650290	PRJEB11741	ERX1203472	ERR1124273	dust16	16S	Marmolada	B	M21B
ERS957440	SAMEA3650291	PRJEB11741	ERX1203473	ERR1124274	dust17	16S	Marmolada	C	M21C
ERS957441	SAMEA3650292	PRJEB11741	ERX1203474	ERR1124275	dust18	16S	Marmolada	A	M22A
ERS957442	SAMEA3650293	PRJEB11741	ERX1203475	ERR1124276	dust19	16S	Marmolada	B	M22B
ERS957443	SAMEA3650294	PRJEB11741	ERX1203476	ERR1124277	dust20	16S	Marmolada	C	M22C
ERS957444	SAMEA3650295	PRJEB11741	ERX1203477	ERR1124278	dust21	16S	Marmolada	A	M25A
ERS957445	SAMEA3650296	PRJEB11741	ERX1203478	ERR1124279	dust22	16S	Marmolada	B	M25B
ERS957446	SAMEA3650297	PRJEB11741	ERX1203479	ERR1124280	dust23	16S	Marmolada	C	M25C
ERS957447	SAMEA3650298	PRJEB11741	ERX1203480	ERR1124281	dust24	16S	Marmolada	A	M24A
ERS957448	SAMEA3650299	PRJEB11741	ERX1203481	ERR1124282	dust25	16S	Latemar	B	LA1B
ERS957449	SAMEA3650300	PRJEB11741	ERX1203482	ERR1124283	dust26	16S	Latemar	Soil	LAS1
ERS957450	SAMEA3650301	PRJEB11741	ERX1203483	ERR1124284	dust27	16S	Latemar	Soil	LAS2
ERS957451	SAMEA3650302	PRJEB11741	ERX1203484	ERR1124285	dust28	16S	Latemar	Soil	LAS3
ERS957452	SAMEA3650303	PRJEB11741	ERX1203485	ERR1124286	dust29	16S	Latemar	Soil	LAS4
ERS957453	SAMEA3650304	PRJEB11741	ERX1203486	ERR1124287	dust30	16S	Latemar	Soil	LAS5
ERS957454	SAMEA3650305	PRJEB11741	ERX1203487	ERR1124288	dust31	16S	Latemar	Soil	LAS6
ERS957455	SAMEA3650306	PRJEB11741	ERX1203488	ERR1124289	dust32	16S	Marmolada	B	M24B
ERS957456	SAMEA3650307	PRJEB11741	ERX1203489	ERR1124290	dust33	16S	Marmolada	C	M24C
ERS957457	SAMEA3650308	PRJEB11741	ERX1203490	ERR1124291	dust34	16S	Marmolada	A	M26A
ERS957458	SAMEA3650309	PRJEB11741	ERX1203491	ERR1124292	dust35	16S	Marmolada	B	M26B
ERS957459	SAMEA3650310	PRJEB11741	ERX1203492	ERR1124293	dust36	16S	Marmolada	C	M26C
ERS957460	SAMEA3650311	PRJEB11741	ERX1203493	ERR1124294	dust37	ITS1	Marmolada	A	M 25A-1
ERS957461	SAMEA3650312	PRJEB11741	ERX1203494	ERR1124295	dust38	ITS	Marmolada	B	M 25B-1
ERS957462	SAMEA3650313	PRJEB11741	ERX1203495	ERR1124296	dust39	ITS	Latemar	C	LA 1C-1
ERS957463	SAMEA3650314	PRJEB11741	ERX1203496	ERR1124297	dust40	ITS	Marmolada	C	M 25C-1
ERS957464	SAMEA3650315	PRJEB11741	ERX1203497	ERR1124298	dust41	ITS	Marmolada	A	M 24A-1
ERS957465	SAMEA3650316	PRJEB11741	ERX1203498	ERR1124299	dust42	ITS	Latemar	A	LA 4A-1
ERS957466	SAMEA3650317	PRJEB11741	ERX1203499	ERR1124300	dust43	ITS	Latemar	B	LA 4B-1
ERS957467	SAMEA3650318	PRJEB11741	ERX1203500	ERR1124301	dust44	ITS	Latemar	C	LA 4C-1
ERS957468	SAMEA3650319	PRJEB11741	ERX1203501	ERR1124302	dust45	ITS	Latemar	A	LA 6A-1
ERS957469	SAMEA3650320	PRJEB11741	ERX1203502	ERR1124303	dust46	ITS	Latemar	B	LA 6B-1
ERS957470	SAMEA3650321	PRJEB11741	ERX1203503	ERR1124304	dust47	ITS	Latemar	C	LA 6C-1
ERS957471	SAMEA3650322	PRJEB11741	ERX1203504	ERR1124305	dust48	ITS	Latemar	A	LA 2A-1
ERS957472	SAMEA3650323	PRJEB11741	ERX1203505	ERR1124306	dust49	ITS	Latemar	A	LA 1A-1
ERS957473	SAMEA3650324	PRJEB11741	ERX1203506	ERR1124307	dust50	ITS	Latemar	B	LA 2B-1
ERS957474	SAMEA3650325	PRJEB11741	ERX1203507	ERR1124308	dust51	ITS	Latemar	C	LA 2C-1
ERS957475	SAMEA3650326	PRJEB11741	ERX1203508	ERR1124309	dust52	ITS	Latemar	A	LA 3A-1
ERS957476	SAMEA3650327	PRJEB11741	ERX1203509	ERR1124310	dust53	ITS	Latemar	B	LA 3B -1
ERS957477	SAMEA3650328	PRJEB11741	ERX1203510	ERR1124311	dust54	ITS	Latemar	C	LA 3C-1
ERS957478	SAMEA3650329	PRJEB11741	ERX1203511	ERR1124312	dust55	ITS	Latemar	B	LA 1B-1
ERS957479	SAMEA3650330	PRJEB11741	ERX1203512	ERR1124313	dust56	ITS	Marmolada	A	M 21A-1
ERS957480	SAMEA3650331	PRJEB11741	ERX1203513	ERR1124314	dust57	ITS	Marmolada	B	M 21B-1
ERS957481	SAMEA3650332	PRJEB11741	ERX1203514	ERR1124315	dust58	ITS	Marmolada	C	M 21C-1
ERS957482	SAMEA3650333	PRJEB11741	ERX1203515	ERR1124316	dust59	ITS	Marmolada	A	M 22A-1
ERS957483	SAMEA3650334	PRJEB11741	ERX1203516	ERR1124317	dust60	ITS	Marmolada	B	M 22B-1
ERS957484	SAMEA3650335	PRJEB11741	ERX1203517	ERR1124318	dust61	ITS	Marmolada	C	M 22C-1
ERS957485	SAMEA3650336	PRJEB11741	ERX1203518	ERR1124319	dust62	ITS	Marmolada	B	M24B-1
ERS957486	SAMEA3650337	PRJEB11741	ERX1203519	ERR1124320	dust63	ITS	Marmolada	C	M24C-1
ERS957487	SAMEA3650338	PRJEB11741	ERX1203520	ERR1124321	dust64	ITS	Marmolada	A	M26A-1
ERS957488	SAMEA3650339	PRJEB11741	ERX1203521	ERR1124322	dust65	ITS	Marmolada	B	M26B-1
ERS957489	SAMEA3650340	PRJEB11741	ERX1203522	ERR1124323	dust66	ITS	Marmolada	C	M26C-1
ERS957490	SAMEA3650341	PRJEB11741	ERX1203523	ERR1124324	dust67	ITS	Latemar	Soil	LA S1-1
ERS957491	SAMEA3650342	PRJEB11741	ERX1203524	ERR1124325	dust68	ITS	Latemar	Soil	LA S2-1
ERS957492	SAMEA3650343	PRJEB11741	ERX1203525	ERR1124326	dust69	ITS	Latemar	Soil	LA S3-1
ERS957493	SAMEA3650344	PRJEB11741	ERX1203526	ERR1124327	dust70	ITS	Latemar	Soil	LA S4-1
ERS957494	SAMEA3650345	PRJEB11741	ERX1203527	ERR1124328	dust71	ITS	Latemar	Soil	LA S5-1
ERS957495	SAMEA3650346	PRJEB11741	ERX1203528	ERR1124329	dust72	ITS	Latemar	Soil	LA S6-1
